# Supplementary material for: Lidocaine–Liposomes—A Promising Frontier for Transdermal Pain Management
Source: J Clin Med. 2024 Jan 3;13(1):271. doi: 10.3390/jcm13010271 (PMC10779996; doi:10.3390/jcm13010271)
Supplement: Supplementary file 1 [file jcm-13-00271-s001.zip]

Archive with 1 entries (1 files):
- jcm-2748965-supplementary materials.pdf
